# Supplementary material for: Process conditions affect microbial diversity and activity in a haloalkaline biodesulfurization system
Source: Appl Environ Microbiol. 2023 Dec 11;90(1):e01864-23. doi: 10.1128/aem.01864-23 (PMC10807427; doi:10.1128/aem.01864-23)
Supplement: Dataset S1 — Product selectivity, operational parameters and other performance parameters of six different experimental runs of a pilot-scale BD system. [file aem.01864-23-s0002.xlsx]

## Sheet: Dataset S1
	DATASET S1. Product selectivity, operational parameters and other performance parameters of six different experimental runs of a pilot-scale BD system
	Sample_ID	Run	Date	Section	Type of sample	Duration of Operation	Selectivity (%)			Sulfide influent	SO42- concentration	S2O32- concentration	Actual HRT (min)			Biomass Concentration	Sulfide uptake	Alkalinity	Air supply rate	Salinity	Production rate (mol/day)	Production rate (mol/day)
						days	S	SO42-	S2O32-	(g/day)	(g/L)	(g/L)	Oxic Reactor	Anoxic Reactor	Absorber	(mg N/L)	mg S/L	mol/L as NaHCO3	(nl/h)	M (Na+)	SO42-	S2O32-
	SGUP_023	1	20190311	Oxic	RNA	1.8	95.64	0.46	3.91	68.7	6.842	1.514	65.2909	9.73636	5.72727	23	73.2386	0.66	94	0.829459	0.0733631	0.0131101
	SGUP_024	1	20190315	Oxic	RNA	5.8	99.12	0.29	0.61	65.2	7.173	1.816	55.2462	10.6615	4.84615	31	36.4231	0.6	48	0.781738	0.0194147	0.0622959
	SGUP_025	1	20190315	Anox	RNA	6	95.13	3.31	1.56	65.2	10.56	0.74	65.2909	24.6273	5.72727	33	89.3182	0.65	NA	0.883063	0.038476	0.0188573
	SGUP_026	1	20190315	Abs	RNA	6.7	93.75	4.6	1.65	89.3	8.036	1.374	65.2909	19.4727	5.72727	40	162.17	0.64	105	0.831822	0.119628	0.00856974
	SGUP_027	1	20190322	Oxic	RNA	7	96.28	2.45	1.26	65.2	6.745	1.785	55.2462	29.0769	4.84615	29	70.4231	0.69	100	0.862274	0.0596841	0.0187299
	SGUP_028	1	20190404	Oxic	RNA	7	96.28	2.45	1.26	65.2	6.745	1.785	55.2462	29.0769	4.84615	29	70.4231	0.69	100	0.862274	0.0596841	0.0187299
	SGUP_029	1	20190404	Anox	RNA	7	96.28	2.45	1.26	65.2	6.745	1.785	55.2462	29.0769	4.84615	29	70.4231	0.69	100	0.862274	0.0596841	0.0187299
	SGUP_030	1	20190404	Abs	RNA	7.9	97.49	1.18	1.34	170	5.44	2.57	81.6136	10.7386	7.15909	37	85.1705	0.72	80	0.879106	0.0617847	0.02101
	SGUP_031	2	20190412	Oxic	RNA	8.7	98.67	3.2	-1.87	119.8	8.416	2.518	65.2909	9.73636	5.72727	52	146.477	0.63	170	0.85014	0.0499388	0.0394001
	SGUP_032	2	20190412	Anox	RNA	8.7	98.67	3.2	-1.87	119.8	8.416	2.518	65.2909	9.73636	5.72727	52	146.477	0.63	170	0.85014	0.0499388	0.0394001
	SGUP_033	2	20190412	Abs	RNA	8.7	98.67	3.2	-1.87	119.8	8.416	2.518	65.2909	9.73636	5.72727	52	146.477	0.63	170	0.85014	0.0499388	0.0394001
	SGUP_034	2	20190418	Oxic	RNA	9.8	94.19	5.24	0.57	65.2	7.011	1.767	55.2462	10.6615	4.84615	39	68.4231	0.62	80	0.797491	0.0585345	0.0196507
	SGUP_035	2	20190418	Anox	RNA	9.8	94.19	5.24	0.57	65.2	7.011	1.767	55.2462	10.6615	4.84615	39	68.4231	0.62	80	0.797491	0.0585345	0.0196507
	SGUP_036	2	20190418	Abs	RNA	9.8	94.19	5.24	0.57	65.2	7.011	1.767	55.2462	10.6615	4.84615	39	68.4231	0.62	80	0.797491	0.0585345	0.0196507
	SGUP_037	2	20190425	Oxic	RNA	10.8	98.04	1.67	0.29	65.2	10.32	1.4	55.2462	20.8385	4.84615	40	69.4231	0.58	55	0.819839	0.0451218	0.0297301
	SGUP_038	2	20190425	Anox	RNA	12.9	97.24	2.26	0.5	170	5.47	2.57	81.6136	10.7386	7.15909	47	75.1705	0.73	110	0.889731	0.101417	0.0128702
	SGUP_039	2	20190425	Abs	RNA	13	98.14	1.74	0.12	65.2	6.903	1.1914	55.2462	29.0769	4.84615	38	56.4231	0.72	46	0.884975	0.0459913	0.0166033
	SGUP_040	2	20190506	Oxic	RNA	13	98.14	1.74	0.12	65.2	6.903	1.1914	55.2462	29.0769	4.84615	38	56.4231	0.72	46	0.884975	0.0459913	0.0166033
	SGUP_041	2	20190506	Anox	RNA	13	98.14	1.74	0.12	65.2	6.903	1.1914	55.2462	29.0769	4.84615	38	56.4231	0.72	46	0.884975	0.0459913	0.0166033
	SGUP_042	2	20190506	Abs	RNA	13.9	96.64	3.25	0.12	120.2	9.467	2.243	65.2909	19.4727	5.72727	51	76.0682	0.53	120	0.767117	0.131075	0.0150416
	SGUP_043	3	20190510	Oxic	RNA	14.7	95.08	4.9	0.03	170	6.41	2.23	81.6136	10.7386	7.15909	48	NA	0.77	220	0.943237	0.112105	0.0118389
	SGUP_044	3	20190517	Oxic	RNA	14.7	95.08	4.9	0.03	170	6.41	2.23	81.6136	10.7386	7.15909	48	NA	0.77	220	0.943237	0.112105	0.0118389
	SGUP_045	3	20190517	Anox	RNA	14.7	95.08	4.9	0.03	170	6.41	2.23	81.6136	10.7386	7.15909	48	NA	0.77	220	0.943237	0.112105	0.0118389
	SGUP_046	3	20190517	Abs	RNA	14.9	92.7	7.13	0.17	65.2	10.85	1.49	55.2462	20.8385	4.84615	47	79.4231	0.58	53	0.832479	0.0982667	0.0152751
	SGUP_047	3	20190524	Oxic	RNA	14.9	92.7	7.13	0.17	65.2	10.85	1.49	55.2462	20.8385	4.84615	47	79.4231	0.58	53	0.832479	0.0982667	0.0152751
	SGUP_048	3	20190603	Oxic	RNA	14.9	92.7	7.13	0.17	65.2	10.85	1.49	55.2462	20.8385	4.84615	47	79.4231	0.58	53	0.832479	0.0982667	0.0152751
	SGUP_049	3	20190603	Anox	RNA	15.8	99.59	0.52	-0.11	119.8	10.563	2.48	65.2909	9.73636	5.72727	54	146.477	0.55	47	0.814163	0.0164944	0.147461
	SGUP_050	3	20190603	Abs	RNA	16.8	90.52	11.14	-1.66	65.2	9.099	0.783	55.2462	10.6615	4.84615	49	46.4231	0.61	80	0.813411	0.083829	0.00789106
	SGUP_083	4	20190712	Oxic	RNA	17.7	94.27	6.15	-0.42	86	7.98	1.22	81.6136	10.7386	7.15909	60	77.5568	0.71	170	0.897909	0.118795	0.00760923
	SGUP_084	4	20190717	Oxic	RNA	17.8	94.26	6.2	-0.45	65.2	11.64	1.1	55.2462	20.8385	4.84615	53	89.4231	0.56	92	0.82197	0.0605871	0.0196218
	SGUP_085	4	20190719	Oxic	RNA	17.8	96.31	3.54	0.16	120.2	9.405	1.605	65.2909	19.4727	5.72727	52	26.0682	0.64	280	0.864445	0.128259	0.0109275
	SGUP_086	4	20190719	Anox	RNA	17.8	96.31	3.54	0.16	120.2	9.405	1.605	65.2909	19.4727	5.72727	52	26.0682	0.64	280	0.864445	0.128259	0.0109275
	SGUP_087	4	20190719	Abs	RNA	17.8	96.31	3.54	0.16	120.2	9.405	1.605	65.2909	19.4727	5.72727	52	26.0682	0.64	280	0.864445	0.128259	0.0109275
	SGUP_088	4	20190722	Oxic	RNA	20	92.56	7.68	-0.23	65.2	8.548	1.273	55.2462	29.0769	4.84615	44	47.4231	0.66	120	0.86068	0.06407	0.0157693
	SGUP_089	4	20190729	Oxic	RNA	20	92.56	7.68	-0.23	65.2	8.548	1.273	55.2462	29.0769	4.84615	44	47.4231	0.66	120	0.86068	0.06407	0.0157693
	SGUP_090	4	20190802	Oxic	RNA	20	92.56	7.68	-0.23	65.2	8.548	1.273	55.2462	29.0769	4.84615	44	47.4231	0.66	120	0.86068	0.06407	0.0157693
	SGUP_091	4	20190802	Anox	RNA	20.8	96.99	3.4	-0.39	120.2	9.697	1.219	65.2909	19.4727	5.72727	53	35.0682	0.69	210	0.913639	0.129213	0.00849397
	SGUP_092	4	20190802	Abs	RNA	24.8	95.65	4.15	0.2	120	11.1	0.64	81.6136	10.7386	7.15909	69	126.591	0.61	220	0.852522	0.176796	0.00373083
	SGUP_093	4	20190806	Oxic	RNA	25.7	98.22	4.13	-2.35	119.8	13.145	0.996	65.2909	9.73636	5.72727	62	96.4773	0.49	112	0.78145	0.0998943	0.012169
	SGUP_094	4	20190812	Oxic	RNA	25.7	98.22	4.13	-2.35	119.8	13.145	0.996	65.2909	9.73636	5.72727	62	96.4773	0.49	112	0.78145	0.0998943	0.012169
	SGUP_095	4	20190820	Oxic	RNA	25.7	98.22	4.13	-2.35	119.8	13.145	0.996	65.2909	9.73636	5.72727	62	96.4773	0.49	112	0.78145	0.0998943	0.012169
	SGUP_096	4	20190820	Anox	RNA	27.9	95.33	4.74	-0.07	120.2	13.14	0.036	65.2909	19.4727	5.72727	57	39.0682	0.67	72	0.944221	0.116271	0.000377747
	SGUP_097	4	20190820	Abs	RNA	28.8	91.36	8.64	0	65.2	16.62	0	55.2462	20.8385	4.84615	62	69.4231	0.48	70	0.826034	0.0934291	0
	SGUP_098	5	20190828	Oxic	RNA	28.8	91.36	8.64	0	65.2	16.62	0	55.2462	20.8385	4.84615	62	69.4231	0.48	70	0.826034	0.0934291	0
	SGUP_099	5	20190902	Oxic	RNA	28.8	91.36	8.64	0	65.2	16.62	0	55.2462	20.8385	4.84615	62	69.4231	0.48	70	0.826034	0.0934291	0
	SGUP_100	5	20190906	Oxic	RNA	29.2	96.15	3.68	0.17	120	12.25	0.86	81.6136	10.7386	7.15909	71	96.5909	0.62	104	0.89039	0.0905424	0.0108033
	SGUP_101	5	20190906	Anox	RNA	29.2	96.15	3.68	0.17	120	12.25	0.86	81.6136	10.7386	7.15909	71	96.5909	0.62	104	0.89039	0.0905424	0.0108033
	SGUP_102	5	20190906	Abs	RNA	29.2	96.15	3.68	0.17	120	12.25	0.86	81.6136	10.7386	7.15909	71	96.5909	0.62	104	0.89039	0.0905424	0.0108033
	SGUP_103	5	20190909	Oxic	RNA	29.8	95.01	4.14	0.85	65.2	17.327	0.535	55.2462	10.6615	4.84615	90	72.4231	0.45	93	0.820297	0.270746	0.003179
	SGUP_104	5	20190920	Oxic	RNA	29.8	95.01	4.14	0.85	65.2	17.327	0.535	55.2462	10.6615	4.84615	90	72.4231	0.45	93	0.820297	0.270746	0.003179
	SGUP_105	5	20190920	Anox	RNA	29.8	95.01	4.14	0.85	65.2	17.327	0.535	55.2462	10.6615	4.84615	90	72.4231	0.45	93	0.820297	0.270746	0.003179
	SGUP_106	5	20190920	Abs	RNA	31	87.21	13.7	-0.91	65.2	13.076	0	55.2462	29.0769	4.84615	74	33.4231	0.57	90	0.842247	0.127956	0
	SGUP_107	6	20190930	Oxic	RNA	31	87.21	13.7	-0.91	65.2	13.076	0	55.2462	29.0769	4.84615	74	33.4231	0.57	90	0.842247	0.127956	0
	SGUP_108	6	20191007	Oxic	RNA	31	87.21	13.7	-0.91	65.2	13.076	0	55.2462	29.0769	4.84615	74	33.4231	0.57	90	0.842247	0.127956	0
	SGUP_109	6	20191011	Oxic	RNA	32.7	93.37	5.79	0.85	158	17.46	1.32	81.6136	10.7386	7.15909	73	NA	0.54	220	0.927069	0.192667	0.0111067
	SGUP_110	6	20191011	Anox	RNA	34.7	94.76	5.29	-0.04	120.2	15.47	0.039	65.2909	19.4727	5.72727	45	-13.9318	0.64	280	0.962786	0.119173	0.000470056
	SGUP_111	6	20191011	Abs	RNA	34.7	94.76	5.29	-0.04	120.2	15.47	0.039	65.2909	19.4727	5.72727	45	-13.9318	0.64	280	0.962786	0.119173	0.000470056
	SGUP_112	6	20191014	Oxic	RNA	34.7	94.76	5.29	-0.04	120.2	15.47	0.039	65.2909	19.4727	5.72727	45	-13.9318	0.64	280	0.962786	0.119173	0.000470056
	SGUP_113	6	20191021	Oxic	RNA	38.7	97.56	1.95	0.49	170	12.46	2.02	81.6136	10.7386	7.15909	91	375.17	0.52	120	0.815454	0.168624	0.0138588
	SGUP_114	6	20191028	Oxic	RNA	46.7	95.25	4.15	0.6	170	15.24	2.54	81.6136	10.7386	7.15909	114	355.17	0.4	132	0.76261	0.16817	0.021372
	SGUP_115	6	20191028	Anox	RNA	46.7	95.25	4.15	0.6	170	15.24	2.54	81.6136	10.7386	7.15909	114	355.17	0.4	132	0.76261	0.16817	0.021372
	SGUP_116	6	20191028	Anox	RNA	46.7	95.25	4.15	0.6	170	15.24	2.54	81.6136	10.7386	7.15909	114	355.17	0.4	132	0.76261	0.16817	0.021372
	SGUP_117	Time_24_hr	20190923	Oxic	RNA	NA	NA	NA	NA	51.5	9.482	0	65.2909	19.4727	5.72727	29	NA	0.69	70	0.887418	NA	NA
	SGUP_118	Inoculumn	20191028	NA	RNA	NA	NA	NA	NA	NA	NA	NA	NA	NA	NA	NA	NA	NA	NA	NA	NA	NA
